# Supplementary material for: Neural signatures of social inferences predict the number of real-life social contacts and autism severity
Source: Nat Commun. 2023 Jul 20;14:4399. doi: 10.1038/s41467-023-40078-3 (PMC10359299; doi:10.1038/s41467-023-40078-3)
Supplement: Supplementary file 3 — Source Data [file 41467_2023_40078_MOESM3_ESM.xlsx]

## Sheet: Table1_DS
	SNI Size	SNI Diversity	SNI Embedded	AQ	WASI-II VCI (verbal comprehension)'	WASI-II -PRI (performance IQ)'	WASI-II -FSIQ (full scale IQ)'	AGE	SEX
'CC0003'	11	5	2	15	116	111	116	31	2
'CC0005'	15	5	1	17	101	103	102	33	2
'CC0007'	57	9	7	13	109	109	111	27	2
'CC0008'	17	4	1	14	109	109	110	25	0
'CC0010'	12	3	1	16	122	121	125	25	0
'CC0011'	22	6	2	17	95	114	104	33	0
'CC0012'	25	5	3	17	106	106	107	28	0
'CC0014'	24	5	3	17	117	100	109	33	0
'CC0024'	8	3	1	20	131	115	122	28	0
'CC0025'	24	5	3	20	106	107	107	26	0
'CC0027'	7	4	0	15	NaN	103	106	21	2
'CC0029'	18	5	2	17	120	127	127	30	0
'CC0033'	6	3	0	14	97	109	104	32	0
'CC0041'	12	5	0	13	115	103	113	29	0
'CC0046'	10	5	1	13	106	94	100	30	2
'CC0049'	6	4	0	16	109	111	111	40	0
'CC0056'	12	5	1	15	87	96	95	26	0
'CC0058'	30	6	3	18.92	99	86	91	25	0
'CC0059'	8	3	1	13	113	121	120	23	0
'CC0060'	6	3	0	13.46	97	116	107	24	0
'CC0061'	15	5	1	18.05	90	98	93	21	0
'CC0063'	13	7	0	17.11	100	92	96	26	0
'CC0064'	9	4	0	14	135	99	121	35	0
'CC0065'	3	2	0	19.86	95	96	95	38	2
'CC0068'	34	9	5	15.65	110	122	118	25	2
'CC0069'	15	6	0	14.99	116	112	116	29	2
'CC0070'	15	5	3	16.35	110	88	100	23	2
'CC0071'	31	8	4	13	134	122	132	21	2
'CC0074'	10	3	1	14	109	109	110	23	2
'CC0076'	18	4	3	10	112	101	108	19	2
'CC0077'	32	7	4	16.13	102	98	100	35	0
'CC0078'	11	4	1	14.41	105	100	103	27	2
'CC0079'	10	5	0	19.15	109	122	117	24	0
'CC0080'	47	9	6	17.34	108	117	114	35	0
'CC0081'	3	2	0	18	101	96	99	38	0
'CC0082'	15	5	1	19	112	83	98	28	0
'CC0085'	14	6	1	15	110	85	98	38	2
'CC0087'	14	7	0	18	98	95	96	25	2
'CC0088'	13	5	1	19	109	114	113	35	0
'CC0089'	3	3	0	18	104	113	109	23	0
'CC0091'	28	7	3	16	97	88	91	33	2
'CC0092'	8	4	1	17	130	111	124	27	2
'CC0096'	20	7	2	17	113	102	108	25	2
'CC0100'	15	4	2	14	128	111	123	30	2
'CC0101'	8	4	0	14	92	101	96	26	0
'CC0104'	13	5	1	8	119	119	122	35	0
'CC0105'	12	6	1	12	109	111	111	24	2
'CC0106'	21	5	4	18	106	128	119	26	1
'CC0108'	19	5	1	16.49	122	92	108	23	2
'CC0110'	23	5	2	16	113	107	111	24	0
'CC0111'	9	4	1	10.43	111	107	110	27	2
'CC0112'	16	5	1	17	90	93	90	30	0
'CC0114'	13	5	1	14.06	104	97	101	23	0
'CC0115'	21	5	3	17	127	117	126	39	0
'CC0116'	18	5	3	19.91	105	100	103	22	2
'CC0117'	29	5	4	14	110	100	106	36	0
'CC0118'	21	5	2	8.89	110	100	106	26	2
'CC0124'	28	9	3	15	94	104	99	27	2
'CC0126'	7	5	1	11	113	92	103	29	0
mean	16.678	5.0678	1.67797	15.5458	108.914	105.136	108.136	28.2881
STD	10.2342	1.62803	1.59136	2.734	11.0028	10.941	10.1361	5.20958
min	3	2	0	8	87	83	90	19
max	57	9	7	20	135	128	132	40
									2=female; 1=male

## Sheet: Table1_RS1
	SNI Size	SNI Diversity	SNI Embedded	AQ	WASI-II VCI (verbal comprehension)'	WASI-II -PRI (performance IQ)'	WASI-II -FSIQ (full scale IQ)'	AGE	SEX
RA0546	6	4	0	15	105	96	100	24	1
RA0548	22	3	5	22	85	109	97	46	1
RA0701	NaN	NaN	NaN	NaN	119	121	123	27	2
RA0731	NaN	NaN	NaN	NaN	112	115	115	27	1
RA0750	26	6	4	8	119	110	117	22	1
RA0777	24	5	3	17	106	107	107	24	1
RA0782	22	6	2	15	95	114	104	33	1
RA0799	8	3	1	18	131	115	122	26	1
RA0813	21	6	3	16	119	109	117	26	1
RA0814	37	7	4	13	121	120	124	27	1
RA0818	NaN	NaN	NaN	10	108	117	113	26	1
RA0822	41	5	8	6	111	114	109	24	1
RA0829	11	5	2	10	116	111	116	30	2
RA0837	13	5	1	21	98	105	102	21	1
RA0841	13	5	2	8	113	87	100	29	1
RA0848	14	1	5	14	98	104	101	41	2
RA0866	57	9	7	11	109	109	111	26	2
RA0867	31	5	3	11	99	114	108	25	2
RA0868	11	5	1	NaN	137	115	130	26	2
RA0902	6	4	0	12	109	111	111	39	1
mean	21.3529	4.94118	3	13.3529	110.5	110.15	111.35	28.45
STD	13.8787	1.74895	2.29129	4.52688	12.3224	7.92249	9.19539	6.5089
min	6	1	0	6	85	87	97	21
max	57	9	8	22	137	121	130	46
	N17	N17	N17						2=female; 1=male

## Sheet: Table1_RS2
	SNI Size	SNI Diversity	SNI Embedded	SRS-2 score	WASI-II Index-VCI (verbal comprehension)'	WASI-II Index-PRI (performance IQ)'	WASI-II Index-FSIQ (full scale IQ)'	AGE	SEX
sub-006'	11	3	1	54	119	109	117	32	1
sub-007'	36	6	4	46	109	109	111	32	2
sub-012'	21	5	3	47	106	106	107	32	1
sub-029'	25	5	3	39	120	127	127	34	1
sub-033'	12	4	1	44	97	109	104	36	1
sub-041'	13	5	0	43	115	103	113	33	1
sub-046'	8	3	0	50	106	94	100	34	2
sub-049'	2	2	0	40	109	111	111	44	1
sub-085'	11	4	1	42	110	85	98	44	2
sub-104'	18	6	3	43	119	119	122	40	1
sub-106'	26	7	4	48	106	128	119	31	2
sub-111'	17	6	2	43	111	107	110	32	2
sub-114'	9	3	1	61	104	97	101	28	1
sub-117'	19	5	2	41	110	100	106	41	1
sub-132'	12	5	1	67	106	109	108	27	2
sub-134'	19	5	1	48	98	96	96	26	2
sub-135'	5	3	0	64	102	98	100	32	1
sub-137'	17	6	2	44	104	91	97	42	2
sub-140'	7	3	0	59	106	107	108	22	1
sub-142'	5	3	0	47	111	87	100	31	1
sub-143'	18	6	2	64	104	93	99	42	1
sub-145'	17	4	2	45	115	98	108	35	1
sub-151'	4	2	0	46	99	90	94	33	1
sub-153'	13	3	1	60	113	103	109	26	2
sub-154'	0	0	0	63	109	107	109	48	1
sub-155'	25	5	4	50	97	101	99	34	2
sub-157'	5	3	0	46	120	86	104	43	1
sub-158'	14	6	2	46	108	107	108	40	1
sub-159'	6	4	1	49	109	95	102	44	2
sub-161'	12	4	1	64	105	92	99	49	1
sub-162'	12	5	1	41	100	106	104	21	1
sub-164'	15	5	1	51	104	90	97	40	2
sub-165'	17	5	2	46	102	109	106	36	1
sub-166'	1	1	0	50	100	110	105	24	2
sub-168'	7	4	0	62	113	108	112	28	1
sub-170'	4	2	0	62	99	111	105	31	1
sub-172'	19	5	1	45	113	113	115	30	1
sub-173'	13	4	1	49	111	105	109	32	2
sub-175'	3	3	0	64	104	96	100	25	2
sub-176'	13	6	2	52	109	106	108	39	1
sub-177'	37	8	2	48	107	112	111	48	1
sub-178'	21	6	2	48	114	111	114	22	1
sub-181'	6	3	0	63	105	96	101	24	1
sub-183'	5	4	1	41	112	104	109	33	2
sub-184'	18	6	2	38	110	100	106	39	2
sub-186'	34	6	2	40	103	84	93	30	1
sub-188'	20	6	2	53	99	92	94	26	1
sub-189'	1	1	0	65	105	102	105	29	1
sub-190'	11	5	1	46	115	115	117	26	2
sub-191'	7	6	0	55	102	95	99	28	2
mean	13.42	4.34	1.24	50.44	107.48	102.58	105.92	33.56
STD	8.78563	1.6612	1.15281	8.38405	6.07518	9.93261	7.40887	7.27635
min	0	0	0	38	97	84	93	21
max	37	8	4	67	120	128	127	49
									2=female; 1=male

## Sheet: Table1_ASD
	SNI Size	SNI Diversity	SNI Embedded	ADOS_SA	ADOS_RRB	WASI-II -VCI (verbal comprehension)'	WASI-II Index-PRI (performance IQ)'	WASI-II -FSIQ (full scale IQ)'	AGE	SEX
RA0083'	6	2	1	8	6	94	118	106	26	1
RA0085'	13	5	2	NaN	NaN	135	122	133	38	2
RA0100'	5	3	0	7	10	102	110	107	23	2
RA0101'	10	6	0	10	5	101	103	102	23	2
RA0259'	31	8	4	5	6	118	109	101	25	1
RA0364'	9	4	1	NaN	NaN	111	99	106	31	1
RA0516'	7	3	0	7	8	91	102	95	26	1
RA0555'	20	6	2	10	7	89	109	100	24	1
RA0581'	14	5	2	6	8	109	96	104	48	1
RA0582'	20	7	2	6	10	127	115	124	32	1
RA0626'	22	5	3	10	6	123	119	125	21	1
RA0784'	8	2	1	8	8	129	121	128	26	1
RA0796'	8	5	0	5	9	131	127	133	26	1
RA0798'	15	5	2	8	0	115	103	109	48	1
RA0932'	4	2	0	6	6	80	96	87	18	2
RA0936'	11	4	1	8	6	119	109	116	18	2
RA0951'	21	7	1	8	5	87	74	78	35	1
RA0952'	9	5	0	8	8	74	84	77	21	2
RA0955'	6	3	0	7	7	113	120	119	23	1
RA0957'	15	6	1	8	9	102	95	98	19	1
RA0962'	15	5	1	8	7	112	118	117	32	1
RA0963'	26	6	3	6	6	109	98	104	25	1
RA0979'	26	8	2	9	7	100	115	108	25	1
mean	13.9565	4.86957	1.26087	7.4	6.85	107.435	107.043	107.696	27.5217
STD	7.60071	1.7915	1.13688	1.42902	2.20705	16.5305	13.0226	15.4049	8.251
min	4	2	0	5	0	74	74	77	18
max	31	8	4	10	10	135	127	133	48
										2=female; 1=male

## Sheet: Figure1c
Samples	Brain areas	scores (colums represent individual participants)
DS	L_DLPFC'	81.25	56.25	56.25	75	62.5	62.5	75	68.75	75	62.5	75	93.75	75	93.75	75	81.25	50	43.75	75	87.5	68.75	62.5	75	56.25	100	75	68.75	50	87.5	75	87.5	50	75	75	93.75	68.75	56.25	75	68.75	68.75	62.5	68.75	75	87.5	87.5	93.75	87.5	87.5
	L_DMPFC'	68.75	68.75	100	87.5	81.25	100	62.5	68.75	37.5	75	68.75	87.5	100	75	62.5	87.5	56.25	75	93.75	75	62.5	68.75	75	62.5	93.75	87.5	50	62.5	50	81.25	81.25	75	62.5	81.25	81.25	87.5	56.25	68.75	56.25	81.25	87.5	68.75	81.25	93.75	62.5	81.25	68.75	62.5
	L_VLPFC'	62.5	68.75	93.75	93.75	75	68.75	62.5	56.25	50	50	81.25	81.25	75	93.75	75	75	43.75	62.5	75	68.75	81.25	68.75	56.25	37.5	75	81.25	56.25	25	68.75	62.5	68.75	62.5	100	81.25	75	75	56.25	75	68.75	75	56.25	87.5	81.25	87.5	37.5	93.75	62.5	68.75
	L_SFS'	56.25	50	87.5	81.25	62.5	81.25	56.25	50	56.25	56.25	43.75	68.75	81.25	56.25	62.5	37.5	75	50	56.25	56.25	81.25	81.25	62.5	62.5	68.75	56.25	50	68.75	68.75	62.5	68.75	56.25	50	68.75	43.75	75	43.75	68.75	62.5	87.5	62.5	56.25	100	68.75	75	68.75	56.25	50
	L_pSTS'	81.25	75	93.75	100	68.75	81.25	81.25	81.25	100	62.5	87.5	93.75	100	81.25	68.75	56.25	81.25	50	87.5	81.25	81.25	87.5	68.75	81.25	93.75	81.25	75	75	81.25	87.5	87.5	75	68.75	93.75	75	68.75	81.25	75	87.5	93.75	100	93.75	87.5	87.5	81.25	100	93.75	87.5
	R_DMPFC'	56.25	56.25	81.25	87.5	68.75	75	56.25	68.75	56.25	56.25	37.5	81.25	87.5	56.25	100	75	37.5	50	50	81.25	68.75	75	50	43.75	62.5	75	62.5	75	68.75	62.5	62.5	68.75	68.75	56.25	56.25	87.5	50	62.5	50	62.5	81.25	93.75	75	68.75	56.25	68.75	87.5	56.25
	R_pSTS'	75	62.5	81.25	100	87.5	81.25	50	81.25	93.75	50	68.75	81.25	68.75	68.75	62.5	62.5	75	50	56.25	75	68.75	81.25	56.25	56.25	43.75	81.25	56.25	62.5	62.5	56.25	81.25	56.25	68.75	50	62.5	62.5	93.75	81.25	62.5	50	68.75	81.25	68.75	50	81.25	93.75	68.75	62.5
RS1	L_DLPFC'	75	54.1667	54.1667	62.5	58.3333	58.3333	75	79.1667	75	70.8333	66.6667	54.1667	83.3333	70.8333	83.3333	62.5	79.1667	75	58.3333	66.6667
	L_DMPFC'	50	100	70.8333	79.1667	62.5	62.5	79.1667	58.3333	95.8333	87.5	79.1667	75	66.6667	83.3333	50	75	87.5	83.3333	87.5	62.5
	L_VLPFC'	54.1667	45.8333	66.6667	75	58.3333	58.3333	91.6667	66.6667	83.3333	70.8333	54.1667	58.3333	58.3333	62.5	54.1667	75	66.6667	50	91.6667	62.5
	L_SFS'	58.3333	45.8333	66.6667	79.1667	87.5	66.6667	79.1667	66.6667	79.1667	75	66.6667	87.5	83.3333	75	37.5	66.6667	79.1667	75	66.6667	70.8333
	L_pSTS'	66.6667	83.3333	83.3333	83.3333	83.3333	66.6667	83.3333	87.5	79.1667	91.6667	75	75	70.8333	83.3333	66.6667	70.8333	87.5	95.8333	83.3333	83.3333
	R_DMPFC'	66.6667	70.8333	50	75	66.6667	41.6667	70.8333	45.8333	87.5	75	58.3333	66.6667	70.8333	66.6667	54.1667	70.8333	83.3333	79.1667	70.8333	50
	R_pSTS'	66.6667	66.6667	66.6667	50	54.1667	33.3333	62.5	45.8333	62.5	70.8333	66.6667	83.3333	54.1667	70.8333	54.1667	70.8333	58.3333	41.6667	91.6667	41.6667
RS2	L_DLPFC'	79.1667	91.6667	87.5	83.3333	87.5	66.6667	62.5	62.5	66.6667	70.8333	58.3333	95.8333	70.8333	79.1667	70.8333	66.6667	62.5	66.6667	87.5	83.3333	54.1667	91.6667	70.8333	79.1667	70.8333	70.8333	87.5	70.8333	75	62.5	70.8333	83.3333	66.6667	62.5	87.5	87.5	58.3333	87.5	70.8333	70.8333	75	87.5	66.6667	58.3333	79.1667	87.5	83.3333	75
	L_DMPFC'	91.6667	95.8333	75	79.1667	79.1667	87.5	50	70.8333	50	70.8333	83.3333	75	58.3333	75	83.3333	62.5	50	83.3333	87.5	70.8333	50	79.1667	66.6667	83.3333	70.8333	70.8333	62.5	70.8333	70.8333	79.1667	66.6667	75	75	70.8333	83.3333	95.8333	54.1667	87.5	91.6667	70.8333	75	75	79.1667	66.6667	83.3333	83.3333	66.6667	66.6667
	L_VLPFC'	91.6667	100	79.1667	70.8333	87.5	79.1667	58.3333	62.5	70.8333	83.3333	62.5	66.6667	58.3333	70.8333	87.5	54.1667	62.5	79.1667	66.6667	79.1667	54.1667	83.3333	70.8333	58.3333	83.3333	58.3333	79.1667	70.8333	58.3333	58.3333	58.3333	75	66.6667	70.8333	83.3333	75	37.5	50	62.5	58.3333	66.6667	58.3333	50	54.1667	83.3333	58.3333	70.8333	70.8333
	L_SFS'	79.1667	79.1667	66.6667	66.6667	79.1667	70.8333	62.5	70.8333	66.6667	58.3333	58.3333	83.3333	54.1667	79.1667	58.3333	75	58.3333	79.1667	83.3333	83.3333	45.8333	75	87.5	70.8333	75	58.3333	62.5	70.8333	50	41.6667	66.6667	58.3333	70.8333	75	79.1667	70.8333	62.5	79.1667	50	62.5	83.3333	79.1667	58.3333	79.1667	75	66.6667	58.3333	70.8333
	L_pSTS'	87.5	83.3333	75	83.3333	79.1667	83.3333	79.1667	66.6667	87.5	83.3333	62.5	79.1667	75	58.3333	87.5	70.8333	87.5	87.5	79.1667	70.8333	83.3333	87.5	70.8333	87.5	79.1667	83.3333	87.5	70.8333	70.8333	79.1667	70.8333	91.6667	62.5	83.3333	91.6667	79.1667	50	95.8333	79.1667	62.5	83.3333	87.5	66.6667	66.6667	83.3333	83.3333	83.3333	83.3333
	R_DMPFC'	100	87.5	62.5	75	66.6667	50	62.5	62.5	50	58.3333	66.6667	70.8333	66.6667	66.6667	62.5	45.8333	54.1667	70.8333	83.3333	79.1667	62.5	66.6667	70.8333	66.6667	75	79.1667	54.1667	70.8333	50	70.8333	75	70.8333	70.8333	83.3333	79.1667	87.5	37.5	79.1667	75	66.6667	70.8333	83.3333	62.5	66.6667	70.8333	79.1667	83.3333	75
	R_pSTS'	87.5	79.1667	83.3333	70.8333	66.6667	66.6667	66.6667	75	75	58.3333	66.6667	70.8333	75	70.8333	83.3333	66.6667	54.1667	70.8333	83.3333	83.3333	58.3333	66.6667	75	70.8333	70.8333	66.6667	50	50	54.1667	58.3333	70.8333	87.5	66.6667	58.3333	79.1667	70.8333	50	87.5	66.6667	66.6667	58.3333	79.1667	62.5	62.5	79.1667	70.8333	62.5	70.8333
ASD	L_DLPFC'	70.8333	58.3333	66.6667	62.5	83.3333	83.3333	70.8333	62.5	75	75	66.6667	58.3333	79.1667	62.5	79.1667	58.3333	66.6667	41.6667	66.6667	79.1667	62.5	79.1667	66.6667
	L_DMPFC'	75	66.6667	70.8333	66.6667	66.6667	70.8333	66.6667	79.1667	70.8333	58.3333	62.5	87.5	70.8333	58.3333	79.1667	75	66.6667	62.5	83.3333	62.5	83.3333	70.8333	75
	L_VLPFC'	54.1667	75	62.5	75	66.6667	58.3333	62.5	66.6667	70.8333	62.5	45.8333	70.8333	62.5	62.5	62.5	87.5	45.8333	62.5	62.5	62.5	58.3333	41.6667	58.3333
	L_SFS'	54.1667	87.5	58.3333	54.1667	66.6667	70.8333	66.6667	62.5	70.8333	58.3333	58.3333	58.3333	66.6667	75	70.8333	66.6667	58.3333	70.8333	79.1667	54.1667	62.5	70.8333	83.3333
	L_pSTS'	91.6667	79.1667	79.1667	83.3333	66.6667	79.1667	83.3333	62.5	62.5	62.5	70.8333	70.8333	87.5	66.6667	79.1667	75	79.1667	62.5	91.6667	62.5	62.5	75	87.5
	R_DMPFC'	62.5	58.3333	75	75	62.5	41.6667	70.8333	66.6667	58.3333	70.8333	45.8333	79.1667	50	50	33.3333	70.8333	66.6667	66.6667	66.6667	62.5	83.3333	79.1667	70.8333
	R_pSTS'	62.5	45.8333	79.1667	54.1667	70.8333	66.6667	62.5	70.8333	41.6667	45.8333	58.3333	83.3333	54.1667	54.1667	50	45.8333	58.3333	54.1667	62.5	37.5	58.3333	75	83.3333
[truncated: 11 more columns]

## Sheet: Figure2a
Measure:	Number of social contacts (SNI Size)
Sample:	DS	RS1	RS2	ASD
scores per individual	11	6	11	6		rows represent individual participants
	15	22	36	13
	57	NaN	21	5
	17	NaN	25	10
	12	26	12	31
	22	24	13	9
	25	22	8	7
	24	8	2	20
	8	21	11	14
	24	37	18	20
	7	NaN	26	22
	18	41	17	8
	6	11	9	8
	12	13	19	15
	10	13	12	4
	6	14	19	11
	12	57	5	21
	30	31	17	9
	8	11	7	6
	6	6	5	15
	15		18	15
	13		17	26
	9		4	26
	3		13
	34		0
	15		25
	15		5
	31		14
	10		6
	18		12
	32		12
	11		15
	10		17
	47		1
	3		7
	15		4
	14		19
	14		13
	13		3
	3		13
	28		37
	8		21
	20		6
	15		5
	8		18
	13		34
	12		20
	21		1
	19		11
	23		7
	9
	16
	13
	21
	18
	29
	21
	28
	7

## Sheet: Figure2b
Measure:	AQ	AQ	SRS-2	ADOS SA
Sample:	DS	RS1	RS2	ASD
scores per individual	15	15	54	8		rows represent individual participants
	17	22	46	NaN
	13	NaN	47	7
	14	NaN	39	10
	16	8	44	5
	17	17	43	NaN
	17	15	50	7
	17	18	40	10
	20	16	42	6
	20	13	43	6
	15	10	48	10
	17	6	43	8
	14	10	61	5
	13	21	41	8
	13	8	67	6
	16	14	48	8
	15	11	64	8
	18.92	11	44	8
	13	NaN	59	7
	13.46	12	47	8
	18.05		64	8
	17.11		45	6
	14		46	9
	19.86		60
	15.65		63
	14.99		50
	16.35		46
	13		46
	14		49
	10		64
	16.13		41
	14.41		51
	19.15		46
	17.34		50
	18		62
	19		62
	15		45
	18		49
	19		64
	18		52
	16		48
	17		48
	17		63
	14		41
	14		38
	8		40
	12		53
	18		65
	16.49		46
	16		55
	10.43
	17
	14.06
	17
	19.91
	14
	8.89
	15
	11

## Sheet: Figure2c
Sample:	DS			RS2			RS1
Measure:	real SNI (zscored)	predicted SNI (zscored)		real SNI (zscored)	predicted SNI (zscored)		real SNI (zscored)	predicted SNI (zscored)
Scores per individual	-0.554802	0.67924		-0.27545	-0.0513806		-1.10623	-1.48584
	-0.163956	0.16663		2.57011	0.717666		0.0466225	0.124083
	3.93992	-0.463519		0.862772	-0.0124694		0.334834	-0.635363
	0.0314664	0.4823		1.31806	0.315609		0.190728	-0.828293
	-0.45709	-0.842359		-0.161628	1.34242		0.0466225	0.327491
	0.520023	0.15897		-0.0478053	-0.491848		-0.962119	-1.31182
	0.813157	0.746172		-0.616916	-0.278061		-0.0254305	1.04053
	0.715446	0.395799		-1.29985	-0.28222		1.12742	0.397478
	-0.847936	-0.835535		-0.27545	-0.377449		1.41563	0.011716
	0.715446	0.134142		0.521306	-0.185547		-0.74596	-0.788771
	-0.945647	-0.901282		1.43188	-0.207323		-0.601854	0.198188
	0.129178	0.254261		0.407483	-0.238737		-0.601854	-0.029195
	-1.04336	0.107341		-0.503094	0.193294		-0.529801	1.30624
	-0.45709	-0.022736		0.635128	0.109935		2.56848	1.44595
	-0.652513	-0.511741		-0.161628	-0.0256645		0.695099	0.0138281
	-1.04336	-0.714973		0.635128	-0.263234		-0.74596	-0.355785
	-0.45709	0.699233		-0.958383	-0.940734		-1.10623	-0.0685968
	1.30171	0.256123		0.407483	-0.360049
	-0.847936	-0.281359		-0.730738	-1.37236
	-1.04336	-0.474459		-0.958383	-0.556785
	-0.163956	-0.522985		0.521306	-0.353911
	-0.359379	-0.986142		0.407483	0.0683515
	-0.750225	-0.180272		-1.07221	0.644718
	-1.33649	-0.240287		-0.0478053	0.0969476
	1.69256	1.15851		-1.52749	-0.195478
	-0.163956	0.0157739		1.31806	0.199196
	-0.163956	0.198428		-0.958383	-0.288822
	1.39943	0.0434595		0.0660169	0.780962
	-0.652513	0.428149		-0.844561	-0.582651
	0.129178	-0.385391		-0.161628	-0.796254
	1.49714	0.105974		-0.161628	0.716375
	-0.554802	-0.283014		0.179839	-0.306235
	-0.652513	-0.584735		0.407483	-0.146845
	2.96281	0.74466		-1.41367	-0.611718
	-1.33649	-0.72625		-0.730738	-1.11051
	-0.163956	0.0803103		-1.07221	0.081908
	-0.261668	-0.259145		0.635128	0.492027
	-0.261668	-0.448827		-0.0478053	-0.252725
	-0.359379	-0.240445		-1.18603	0.202942
	-1.33649	-0.519402		-0.0478053	-0.456115
	1.10629	0.139316		2.68393	-0.0283192
	-0.847936	0.0395568		0.862772	0.236159
	0.3246	0.265156		-0.844561	-0.2152
	-0.163956	-0.506666		-0.958383	0.395156
	-0.847936	-0.629182		0.521306	-0.78377
	-0.359379	-0.52967		2.34246	0.889135
	-0.45709	0.368993		0.74895	0.00157508
	0.422312	-0.144671		-1.41367	-0.329517
	0.226889	-0.20354		-0.27545	1.12438
	0.617735	0.158575		-0.730738	0.34202
	-0.750225	-1.252
	-0.066245	0.585851
	-0.359379	-0.380948
	0.422312	-0.220743
	0.129178	0.548051
	1.204	0.108745
	0.422312	0.34471
	1.10629	0.53802
	-0.945647	-1.06293

## Sheet: Figure2d
Sample	real AQ (zscored)	predicted AQ (zscored)
DS	-0.199621	0.608216
DS	0.531908	0.410393
DS	-0.93115	0.344872
DS	-0.565385	-0.341323
DS	0.166144	-0.348463
DS	0.531908	0.371753
DS	0.531908	0.566948
DS	0.531908	-0.310546
DS	1.6292	0.640806
DS	1.6292	-0.267351
DS	-0.199621	0.615953
DS	0.531908	-0.203077
DS	-0.565385	-0.499513
DS	-0.93115	-0.382017
DS	-0.93115	-0.991927
DS	0.166144	-0.258963
DS	-0.199621	-0.17167
DS	1.23418	-0.151372
DS	-0.93115	-0.552135
DS	-0.762898	0.0321554
DS	0.915961	0.49713
DS	0.572143	-0.391018
DS	-0.565385	-0.18965
DS	1.57799	0.286327
DS	0.0381263	1.00532
DS	-0.203278	0.0634604
DS	0.294161	-0.092457
DS	-0.93115	0.0335585
DS	-0.565385	-0.0364164
DS	-2.02844	-0.183614
DS	0.213693	1.05763
DS	-0.415422	-0.402114
DS	1.3183	-0.983875
DS	0.656268	-0.491859
DS	0.897673	0.546269
DS	1.26344	0.0950638
DS	-0.199621	0.375682
DS	0.897673	-0.265272
DS	1.26344	-0.255126
DS	0.897673	0.47346
DS	0.166144	0.428797
DS	0.531908	-0.0778916
DS	0.531908	-0.372781
DS	-0.565385	-0.49918
DS	-0.565385	-0.14377
DS	-2.75997	-0.788077
DS	-1.29691	-0.29186
DS	0.897673	1.26649
DS	0.345369	-0.459772
DS	0.166144	-0.770147
DS	-1.87116	-0.4608
DS	0.531908	0.102432
DS	-0.543439	0.396893
DS	0.531908	-0.25396
DS	1.59628	-0.168952
DS	-0.565385	-0.104545
DS	-2.43444	-0.653697
DS	-0.199621	-0.267386
DS	-1.66268	-0.619037
RS1	0.36384	0.700027
RS1	1.91016	0.0692442
RS1	-1.18248	-0.249917
RS1	0.805645	1.14911
RS1	0.36384	-0.396908
RS1	1.02655	0.240649
RS1	0.584742	0.790485
RS1	-0.0779656	0.414792
RS1	-0.740674	0.321313
RS1	-1.62428	-0.141254
RS1	-0.740674	0.617773
RS1	1.68926	0.310824
RS1	-1.18248	0.407284
RS1	0.142937	1.1344
RS1	-0.519771	-0.0101136
RS1	-0.519771	0.297228
RS1	-0.298868	0.424601

## Sheet: Figure2e-f
Figure 2e: SNI (N=23)			Figure 2f: ADOS (N=21)
real SNI(zscored)	predicted SNI (zscored)		real ADOS SA (zscored)	predicted ADOS SA (zscored)
-0.125846	0.401326		0.316624	1.07871
-0.78368	-0.505949		-0.348286	-0.546581
-0.520547	-0.0583608		1.64644	-0.0558832
0.00572029	0.097262		-1.67811	-1.66261
1.58452	-0.865052		-0.348286	-0.282312
-1.17838	-0.593456		1.64644	0.260539
-0.78368	-0.765114		-1.0132	0.165395
0.137287	-0.30815		-1.0132	-0.103556
2.24235	0.319626		1.64644	0.752466
-0.652113	-0.0417959		0.316624	0.122646
-0.38898	-0.20971		-1.67811	-0.153116
-0.915247	0.833478		0.316624	0.603384
0.926687	0.985472		-1.0132	-0.281012
0.137287	-0.816503		0.316624	0.541097
-1.30995	0.16003		0.316624	0.576884
0.795121	0.181977		0.316624	0.318372
-0.652113	-0.585066		-0.348286	-1.05936
1.05825	0.165068		0.316624	0.166453
-1.04681	-1.31071		0.316624	0.599325
0.137287	-0.412529		-1.0132	-0.831353
-1.04681	-0.0464545		0.981534	0.210689
0.795121	0.974829
1.58452	0.924241

[truncated: 6 more sheets: Table4, Table_S1, Table_S2_DS, Table_S2_RS1, Table_S2_RS2, Table_S2_ASD]
